# Supplementary material for: Anti-Mycobacterial N-(2-Arylethyl)quinolin-3-amines Inspired by Marine Sponge-Derived Alkaloid
Source: Molecules. 2022 Dec 8;27(24):8701. doi: 10.3390/molecules27248701 (PMC9781020; doi:10.3390/molecules27248701)
Supplement: Supplementary file 1 [file molecules-27-08701-s001.zip]

Archive with 1 entries (1 files):
- molecules-2067259-supplementary.pdf
